# Supplementary material for: Impact of PCV13 and PPSV23 Vaccination on Invasive Pneumococcal Disease in Adults with Treated Rheumatoid Arthritis: A Population-Based Study
Source: Microorganisms. 2024 Oct 16;12(10):2073. doi: 10.3390/microorganisms12102073 (PMC11510061; doi:10.3390/microorganisms12102073)
Supplement: Supplementary file 1 [file microorganisms-12-02073-s001.zip]

Archive with 1 entries (1 files):
- microorganisms-3200605-supplementary.pdf
